# Supplementary material for: Inhibition of 11β-HSD1 Ameliorates Cognition and Molecular Detrimental Changes after Chronic Mild Stress in SAMP8 Mice
Source: Pharmaceuticals (Basel). 2021 Oct 13;14(10):1040. doi: 10.3390/ph14101040 (PMC8540242; doi:10.3390/ph14101040)
Supplement: Supplementary file 1 [file pharmaceuticals-14-01040-s001.zip]

Archive with 1 entries (1 files):
- pharmaceuticals-1391063-supplementary.pdf
